# Supplementary material for: Cloning and Functional Analysis of NoMYB60 Gene Involved in Flavonoid Biosynthesis in Watercress (Nasturtium officinale R. Br.)
Source: Genes (Basel). 2022 Nov 14;13(11):2109. doi: 10.3390/genes13112109 (PMC9690578; doi:10.3390/genes13112109)
Supplement: Supplementary file 1 [file genes-13-02109-s001.zip]

Archive with 1 entries (1 files):
- genes-1965397-supplementary.pdf
